# Supplementary material for: The Interleukin-11/IL-11 Receptor Promotes Glioblastoma Survival and Invasion under Glucose-Starved Conditions through Enhanced Glutaminolysis
Source: Int J Mol Sci. 2023 Feb 8;24(4):3356. doi: 10.3390/ijms24043356 (PMC9960532; doi:10.3390/ijms24043356)
Supplement: Supplementary file 1 [file ijms-24-03356-s001.zip]

Archive with 1 entries (1 files):
- ijms-2112254-supplementary.pdf
